# Supplementary material for: Enhanced virulence of Autographa californica multiple nucleopolyhedrovirus in Spodoptera frugiperda is mediated by an Ac34 mutation that promotes nucleocapsid envelopment within occlusion bodies
Source: J Virol. 2026 May 20;100(6):e02204-25. doi: 10.1128/jvi.02204-25 (PMC13289059; doi:10.1128/jvi.02204-25)
Supplement: Table S1 — Primer sequences. [file jvi.02204-25-s0003.xlsx]

## Sheet: Sheet1
Table S1: Primer Sequence
Primers	Sequence
Rpsl-GmR-F	GCCCGTCAATGTTTTGATGAATATTTGCATTTTTACACTATTACTTATAAGATGGCCTGGTGATGGCGG
Rpsl-GmR-R	GCGTACGCATACAAATCGGGCTGCTGTAACGTCCACATGGTGAATGCATCTTAGGTGGCGGTACTTGGGTCG
Ac34-F	CGCGGATCCATGACAACGGTTGCTGTGAATGC	[BamHI site underlined]
Ac34-R	CTCGCCCTTGCTCACCATAGGACCTGAACCCTCAAAGTCCATCAATTCGTACGCG
EGFP-F	GGTTCAGGTCCTATGGTGAGCAAGGGCGAGGAG
EGFP-R	CGGGGTACCTTACTTGTACAGCTCGTCCATGCCG	[KpnI site underlined]
Rpl3-F	AAGCCAGTCCACCTTACCGC
Rpl3-R	GCCCAAACAGTGAGCAGAGC
FGF-F	ACCGGCAGTTTTTGGCAGTAA
FGF-R	CGTGATGGCGTTTTGAATGAC
P35-F	GTGGCGGTATGCGTGTTGAAG
P35-R	CTCGTAAAGTCCCGTGTCGTT
38k-F	GCCATACGACCACAAGACT
38k-R	CATAACCGAAGAGGAGCAA
Polh-F	GCTCTCCGTTGCGACCCTGACTA
Polh-R	GGCTGATGCGGTATTCGTTGTTGTT
P10-F	GTCAAAGCCTAACGTTTTGACGC
P10-R	CTGGAATGATTCTTCCAGCCCG
Ac4-f	GCCGCACGCGACGCACAAGTA
Ac4-r	TACATGCCCAACGCCACGATAGAT
Ac5-f	GTTCCGGCACGAGCTTTGATTGT
Ac5-r	GTCGGCAGTTCTTTTGGGCGTGAT
Ac11-f	TTCACCGCTTCCGACAAACGAG
Ac11-r	TCGCCAACGTGTTCAACCCTAATA
Env-prot-f	CAGGCTTTTATCATGGACGGTGTA
Env-prot-r	ATGAGGCCTGCGCTATCTTCTATC
Ac53-f	TCTTGAGAAAATTGACGATAACG
Ac53-r	CGACGCCAACGCTGAATACAT
Ac75-f	AAAACTGAGCTCGTCCTGTG
Ac75-r	AAACGGTCGACTCTTCTAATAAAC
Ac76-f	CTCTTAGCTTTATGACTCGGTATG
Ac76-r	ATCTGCTCATATTGTTTCTCGTG
Ac81-f	TTTTTACAACATTCGTCGCACAA
Ac81-r	GAATTTCATCCAGGCAGTCAACC
Ac93-f	ACGGACGACCAATGCGACAAGTTT
Ac93-r	AGCACCCTCGTTTTTAAGCACCAA
E25-f	GAGTCGTCGCCCAGTTTAGG
E25-r	CCACCCGGCCGTTATTCA
38k-f	GTGGAACCTTCGCTGATAATGATA
38k-r	GATGGGTTGCGTTTTAGTCTTGT
P48-r	AGTATTGCGGCCCATTTCTATC
P48-f	CGAGCGCGTGTTGAGTATTTT
Vp80-f	ACGGTGGATGTGATTGTTGACGAC
Vp80-r	CGGCGATTGCGGCGGGCTATTTAC
Ac109-r	AAACGTGTTGGGCGGACTAAAAT
Ac109-f	GCGCCGAATAAAGCAGAGC
Ac114-r	AGTGCGATGTGTAATGCTGGTGAC
Ac114-f	TAACGCCTGTCAAAATCTAAAAAG
P26-f	GCGCTCGAGCAAGAAAATAAAAC
P26-r	GGTCCCGGCATCCTCAAAT
Ie0-f	CTTGAAACAGTTGCGAGACG
Ie0-R	CCAGCTTTTCAATAAACAACAGGC
